# Supplementary material for: Physiological and Transcripts Analyses Reveal the Mechanism by Which Melatonin Alleviates Heat Stress in Chrysanthemum Seedlings
Source: Front Plant Sci. 2021 Sep 22;12:673236. doi: 10.3389/fpls.2021.673236 (PMC8493036; doi:10.3389/fpls.2021.673236)
Supplement: Supplementary Table 5 — Differentially expressed genes in Con-vs.-ConMT, Con-vs.-S, ConMT-vs.-SMT, and S-vs.-SMT comparisons. [file Table_5.XLSX]

## Sheet: 差异基因数量_Up+Down
Compare Group	Up	Down	Total
Con-vs-ConMT	2236	2142	4378
Con-vs-S	16235	17262	33497
ConMT-vs-SMT	17955	18785	36740
S-vs-SMT	525	305	830
