# Supplementary material for: Physiological and Transcripts Analyses Reveal the Mechanism by Which Melatonin Alleviates Heat Stress in Chrysanthemum Seedlings
Source: Front Plant Sci. 2021 Sep 22;12:673236. doi: 10.3389/fpls.2021.673236 (PMC8493036; doi:10.3389/fpls.2021.673236)
Supplement: Supplementary Table 6 — KEGG analysis (top 5) in Con-vs.-ConMT, Con-vs.-S, ConMT-vs.-SMT, and S-vs.-SMT comparisons. [file Table_6.XLSX]

## Sheet: Sheet1
Con-vs-ConMT	Global and overview maps	1051
	Carbohydrate metabolism	359
	Signal transduction	264
	Biosynthesis of other secondary metabolites	244
	Lipid metabolism	218
S-vs-SMT	Global and overview maps	195
	Folding, sorting and degradation	71
	Carbohydrate metabolism	68
	Metabolism of terpenoids and polyketides	62
	Biosynthesis of other secondary metabolites	52
Con-vs-S	Global and overview maps	5408
	Carbohydrate metabolism	2184
	Translation	1944
	Folding, sorting and degradation	1467
	Signal transduction	1332
ConMT-vs-SMT	Global and overview maps	5865
	Carbohydrate metabolism	2364
	Translation	1977
	Folding, sorting and degradation	1639
	Signal transduction	1546
