# Supplementary material for: Physiological and Transcripts Analyses Reveal the Mechanism by Which Melatonin Alleviates Heat Stress in Chrysanthemum Seedlings
Source: Front Plant Sci. 2021 Sep 22;12:673236. doi: 10.3389/fpls.2021.673236 (PMC8493036; doi:10.3389/fpls.2021.673236)
Supplement: Supplementary Table 7 — Number of TFs families. [file Table_7.XLSX]

## Sheet: Sheet1
Family	num
ABI3VP1	89
AP2-EREBP	202
ARF	76
ARR-B	10
Alfin-like	33
BBR/BPC	26
BES1	9
BSD	50
C2C2-CO-like	15
C2C2-Dof	50
C2C2-GATA	35
C2C2-YABBY	4
C2H2	100
C3H	191
CAMTA	6
CPP	2
CSD	15
DBP	6
E2F-DP	21
EIL	8
FAR1	43
FHA	43
G2-like	88
GRAS	81
GRF	2
GeBP	13
HB	13
HRT	1
HSF	63
LIM	26
LOB	19
MADS	85
MYB	301
NAC	117
OFP	8
PBF-2-like	5
PLATZ	9
RWP-RK	214
S1Fa-like	1
SBP	25
SRS	7
Sigma70-like	11
TAZ	17
TCP	30
TIG	8
TUB	43
Tify	48
Trihelix	81
ULT	1
VARL	5
VOZ	9
WRKY	239
bHLH	200
bZIP	28
mTERF	52
zf-HD	9
