# Supplementary material for: Physiological and Transcripts Analyses Reveal the Mechanism by Which Melatonin Alleviates Heat Stress in Chrysanthemum Seedlings
Source: Front Plant Sci. 2021 Sep 22;12:673236. doi: 10.3389/fpls.2021.673236 (PMC8493036; doi:10.3389/fpls.2021.673236)
Supplement: Supplementary Table 8 — Detailed information of the changes in the expression of enzymes, heat shock transcription factors, and heat shock proteins related genes in Con, ConMT, S, and SMT comparisons. [file Table_8.XLSX]

## Sheet: Enzyme
The expression levels of enzyme
Gene ID	Con1	Con2	Con3	Con1MT	Con2MT	Con3MT	S1	S2	S3	S1MT	S2MT	S3MT	log2(SMT/ConMT)	Qvalue(ConMT-vs-SMT)	log2(ConMT/Con)	Qvalue(Con-vs-ConMT)	log2(S/Con)	Qvalue(Con-vs-S)	log2(SMT/S)	Qvalue(S-vs-SMT)	Description
CL3448.Contig5_All	0.52	0	0	1.52	0.97	1.07	0	0	0	0	0	0.56	-1.47671	0.373704	0.801491	0.964177	-1.84816	0.204771	0.684761	0.999979	Glutamate cysteine ligase
CL1218.Contig2_All	0	0.11	0	0	0.17	0.38	1.02	0.49	0.94	1.5	1.44	1.46	2.75353	0.000434253	0.605979	0.999995	3.39084	0.000739634	0.770745	0.999979	GDP-D-mannose 3', 5'-epimerase
CL769.Contig7_All	1.03	0.31	1.13	0.45	0.81	0.67	0.21	0.27	0.19	0.35	0.69	0.47	-0.407804	0.716185	-0.271188	0.999995	-1.77946	0.0351369	0.844724	0.999979	Glutathione reductase
Unigene52781_All	3.73	3.53	0.63	2.32	1.88	1.55	1.14	0.85	1.42	0.85	1.09	5.68	0.305548	0.835967	-0.345923	0.999995	-1.14644	0.264652	0.760514	0.999979	Superoxide dismutase
CL12912.Contig1_All	1.23	1.77	1.98	0.9	0	1.75	0	0	0	3.04	2.52	2.1	1.29237	0.232417	-0.615208	0.999995	-4.51141	1.67e-05	3.28114	1.06e-06	Peroxidase
CL2363.Contig3_All	0	0	0.22	0	0	0	0.22	0.24	0.25	1.68	1.22	1.1	3.49371	0.00438418	-0.105953	0.999995	0.484222	0.828487	1.43472	0.523617	Peroxidase
Unigene187_All	6.85	4.04	5.59	8.38	10.39	11.67	0.08	0.23	0	0.65	0.69	0.87	-3.80986	1.91e-15	0.849677	0.134346	-5.06024	2.34e-10	1.03572	0.999979	Peroxidase
Unigene36080_All	0	1.22	0	2.12	1.29	1.09	1.28	1.51	0.22	3.29	3.04	3.98	1.10072	0.00456733	0.424892	0.999995	0.489156	0.83252	1.49654	0.0627416	Catalase
Unigene37824_All	0.53	0.23	0.47	0.24	0.65	0.53	0.93	1.45	0.78	1.97	2.65	3.52	2.36724	4.15e-07	0.200716	0.999995	1.22499	0.0662495	1.27946	0.0313761	Catalase
CL2754.Contig1_All	2.06	1.97	2.25	5.82	3.81	3.45	0.63	1.04	0.65	1.59	1.75	2.03	-1.32708	0.00106452	1.00469	0.0541499	-1.51018	0.00551913	1.09063	0.496911	Catalase
CL2374.Contig17_All	5.81	3.65	5.3	1.52	1.55	1.5	0.48	0.6	0.46	0.82	1.32	0.8	-0.719741	0.187293	-1.61225	2.43e-07	-3.30383	3.33e-20	0.806126	0.999979	L-ascorbate peroxidase 1
CL6622.Contig1_All	2.56	2.11	1.71	1.9	3.32	3.08	6.29	7.24	3.47	7.1	8.08	11.53	1.58089	1.59e-05	0.370649	0.999995	1.29134	0.00530385	0.64403	0.999979	L-ascorbate peroxidase 7

## Sheet: Heat shock transcription factor
The expression levels of heat shock transcription factor
Gene ID	Con1	Con2	Con3	Con1MT	Con2MT	Con3MT	S1	S2	S3	S1MT	S2MT	S3MT	log2(SMT/ConMT)	Qvalue(ConMT-vs-SMT)	log2(ConMT/Con)	Qvalue(Con-vs-ConMT)	log2(S/Con)	Qvalue(Con-vs-S)	log2(SMT/S)	Qvalue(S-vs-SMT)	Description
CL11782.Contig2_All	20.16	20.87	22.3	22.76	23.67	22.07	5.44	7.08	5.99	10.15	7.73	8.44	-1.45248	1.4e-17	0.114706	0.999995	-1.87713	2.14e-22	0.537743	0.670861	Heat stress transcription factor B-3
Unigene52940_All	1	0.2	0.05	0.47	0.41	0.52	0.88	0.2	0.65	1.82	0.89	0.81	1.05027	0.479595	0.047268	0.999995	0.210236	0.926117	0.556656	0.999979	Heat stress transcription factor A-2b
Unigene8622_All	0.19	0.09	0.27	0.11	0.45	0.4	0.5	0.43	0.2	0.71	0.84	0.69	0.944292	0.485299	0.474725	0.999995	0.706998	0.706094	0.694688	0.999979	Heat stress transcription factor A-1a

## Sheet: Heat shock protein
The expression levels of heat shock protein
Gene ID	Con1	Con2	Con3	Con1MT	Con2MT	Con3MT	S1	S2	S3	S1MT	S2MT	S3MT	log2(SMT/ConMT)	Qvalue(ConMT-vs-SMT)	log2(ConMT/Con)	Qvalue(Con-vs-ConMT)	log2(S/Con)	Qvalue(Con-vs-S)	log2(SMT/S)	Qvalue(S-vs-SMT)	Description
CL10623.Contig4_All	0.13	0	0	0	0	0	0	0	0	0.19	0	0.94	2.57869	0.0633002	-0.175929	0.999995	-0.44147	0.763227	1.0355	0.999979	Heat shock protein 70
Unigene40068_All	4.83	4.04	2.01	1.03	1.13	1.73	0.88	0.16	0.87	2.47	1.48	4.79	1.02547	0.175432	-1.28858	0.0965348	-2.40051	0.000342524	1.61047	0.139267	Heat shock protein 90
Unigene27339_All	0.35	0.47	1.1	1.09	1.21	0.7	0.59	0.49	0.75	1.07	0.82	0.84	-0.210043	0.835967	0.530689	0.999995	-0.214887	0.876809	0.546034	0.999979	Heat shock protein 23
Unigene4857_All	3.29	2.4	2.69	3.25	4.56	3.32	4.5	4.65	3.81	6.36	6.58	6.35	0.703832	0.0228307	0.398331	0.949938	0.514113	0.214355	0.598393	0.488822	Heat shock protein 80
