# Supplementary material for: Physiological and Transcripts Analyses Reveal the Mechanism by Which Melatonin Alleviates Heat Stress in Chrysanthemum Seedlings
Source: Front Plant Sci. 2021 Sep 22;12:673236. doi: 10.3389/fpls.2021.673236 (PMC8493036; doi:10.3389/fpls.2021.673236)
Supplement: Supplementary Table 9 — Detailed information of the changes in the expression of WRKY, Ca2+ signal transduction, and MAPKKKs in Con, ConMT, S, and SMT comparisons. [file Table_9.XLSX]

## Sheet: WRKY
The expression levels of WRKY
Gene ID	Con1	Con2	Con3	Con1MT	Con2MT	Con3MT	S1	S2	S3	S1MT	S2MT	S3MT	log2(SMT/ConMT)	Qvalue(ConMT-vs-SMT)	log2(ConMT/Con)	Qvalue(Con-vs-ConMT)	log2(S/Con)	Qvalue(Con-vs-S)	log2(SMT/S)	Qvalue(S-vs-SMT)	Description
Unigene37886_All	0	0	0	0	0	0.17	0.21	0.25	0.23	0.23	0.24	0.17	1.002	0.599015	0.199539	0.999995	2.05202	0.152379	-0.0343514	0.999979	WRKY transcription factor 2
Unigene48250_All	0	1.09	0	0	0	0	2.46	0	3.13	3.79	4.94	1.71	3.66591	0.0023258	-0.259735	0.999995	1.16832	0.508547	0.505333	0.999979	WRKY transcription factor 7
CL6145.Contig2_All	0.16	0.31	0	0	0.19	0	0.39	0.82	1.06	0.36	1.36	0.49	2.39239	0.0761256	-0.301522	0.999995	1.52425	0.280988	-0.00780543	0.999979	WRKY transcription factor 13
Unigene56447_All	5.55	5.4	5.5	5.61	5.49	5.53	19.38	19.27	25.18	18.27	20.49	18.68	1.7026	2.17e-32	0.0115521	0.999995	1.82259	5.87e-30	-0.0955966	0.999979	WRKY transcription factor 19
Unigene39196_All	0.59	0.45	0.32	0.23	0.94	0.98	2.5	1.51	2.7	1.69	2.33	3.69	1.56991	0.10881	0.399574	0.999995	1.94324	0.0431473	0.226389	0.999979	WRKY transcription factor 20
Unigene20424_All	0.73	0.19	0.61	0.54	0.51	0.59	2.08	1.67	2.73	1.73	1.52	1.78	1.50249	0.00302176	0.0859348	0.999995	1.89114	0.000955205	-0.291413	0.999979	WRKY transcription factor 33
Unigene28291_All	0.17	0.43	0.34	0.27	0.37	0	1.05	0.85	0.93	1.34	0.98	1.78	2.37631	0.00153094	-0.356535	0.999995	1.40699	0.0217758	0.531864	0.999979	WRKY transcription factor 46

## Sheet: Ca2+ signal transduction
The expression levels of Ca2+ signal transduction
Gene ID	Con1	Con2	Con3	Con1MT	Con2MT	Con3MT	S1	S2	S3	S1MT	S2MT	S3MT	log2(SMT/ConMT)	Qvalue(ConMT-vs-SMT)	log2(ConMT/Con)	Qvalue(Con-vs-ConMT)	log2(S/Con)	Qvalue(Con-vs-S)	log2(SMT/S)	Qvalue(S-vs-SMT)	Description
CL3187.Contig1_All	1.17	0.86	1.19	1.75	1.21	2.06	0.32	0	0	0	0.43	0.18	-2.86345	8.48e-05	0.602113	0.739627	-2.82533	0.00256988	0.256782	0.999979	Cyclic nucleotide-gated ion channel 4
CL14660.Contig6_All	4.97	4.1	5.29	4.98	4.59	4.38	1.7	2.03	2.08	2.05	2.6	2.39	-1.05581	4.67e-05	-0.0438378	0.999995	-1.4162	5.68e-08	0.315993	0.999979	Cyclic nucleotide-gated ion channel 20
CL14801.Contig1_All	1.82	1.37	3.06	1.97	1.57	1.09	2.76	3	4.03	2.21	2.26	2.07	0.412054	0.481705	-0.39565	0.999995	0.524479	0.341392	-0.505222	0.999979	Respiratory burst oxidase homolog protein C
Unigene42742_All	2.59	3.12	1.04	3.58	1.44	1.54	1.58	0.63	0.47	1.41	5.84	5.05	0.770892	0.457012	-0.0341355	0.999995	-1.22325	0.253916	1.4927	0.32085	Calmodulin-like
Unigene45255_All	4.96	4.16	5.63	2.63	1.98	1.32	1.21	1.45	0.96	2.16	1.84	1.88	-0.0584328	0.97697	-1.04094	0.521871	-1.89186	0.0122792	0.466625	0.999979	Calcium-binding protein CML
CL1341.Contig3_All	3.68	4.24	1.57	2.59	1.82	1.79	1.96	0.37	1.19	3.23	3.28	5.17	0.814711	0.136505	-0.545014	0.987882	-1.41221	0.0641196	1.42079	0.153576	Calmodulin 2
Unigene39956_All	5.34	7.84	2.25	6.75	2.59	2.33	1.85	1.33	2.75	3.99	7.28	6.46	0.513304	0.521071	-0.344504	0.999995	-1.40287	0.0314283	1.40703	0.0497764	Calmodulin-4

## Sheet: MAPKKKs
The expression levels of MAPKKKs
Gene ID	Con1	Con2	Con3	Con1MT	Con2MT	Con3MT	S1	S2	S3	S1MT	S2MT	S3MT	log2(SMT/ConMT)	Qvalue(ConMT-vs-SMT)	log2(ConMT/Con)	Qvalue(Con-vs-ConMT)	log2(S/Con)	Qvalue(Con-vs-S)	log2(SMT/S)	Qvalue(S-vs-SMT)	Description
CL1586.Contig1_All	2.25	2.96	4.21	2.14	3.72	2.28	1.26	0.62	0.21	1.37	1.46	1.22	-1.09917	0.295605	-0.362106	0.999995	-1.62556	0.0888256	0.102496	0.999979	Mitogen-activated protein kinase kinase kinase 1
Unigene47491_All	2.04	2.76	2.07	3.24	2.33	2.85	0.66	0.73	0.51	0.64	1.24	0.78	-2.0099	0.000155857	0.427124	0.999995	-1.43459	0.0277517	-0.0679038	0.999979	Mitogen-activated protein kinase kinase kinase 2
Unigene56350_All	1.57	1.24	1.42	2.63	2.22	1.84	0.09	0.21	0.49	0.63	0.77	0.39	-2.18419	0.0074258	0.123098	0.999995	-1.83359	0.0357402	-0.0910386	0.999979	Mitogen-activated protein kinase kinase kinase 2
CL13570.Contig18_All	31.43	26.59	30.81	25.28	27.85	25.93	10.67	7.08	9.84	9.53	12.14	7.27	-1.77577	7.62e-31	-0.214663	0.393294	-1.58144	5.16e-33	-0.387233	0.913843	Mitogen-activated protein kinase kinase kinase 3
CL386.Contig1_All	19.93	20.77	18	20.97	17.22	19.37	7.07	4.49	6.46	7.01	8.77	6.29	-1.84604	8.92e-22	0.143928	0.989993	-1.42187	7.99e-18	-0.25823	0.999979	Mitogen-activated protein kinase kinase kinase 3
Unigene17156_All	16.9	19.33	15.65	16.44	19.83	18.83	6.72	6.3	6.51	7.29	9.5	7.49	-1.44459	3.35e-20	0.0580347	0.999995	-1.31778	7.49e-12	-0.0494564	0.999979	Mitogen-activated protein kinase kinase kinase 3
Unigene51624_All	3.16	3.62	3.77	2.84	3.26	3.14	1.04	0.61	0.64	0.94	0.61	0.94	-1.97164	1.75e-07	-0.0868815	0.999995	-2.20272	1.09e-08	0.138768	0.999979	Mitogen-activated protein kinase kinase kinase 5
Unigene52287_All	14.37	19.02	15.21	20.81	14.9	18.54	0.88	2.2	1.31	2.17	1.09	2.03	-3.2365	2.89e-49	0.387349	0.16193	-3.8043	5.37e-43	0.874336	0.777367	Mitogen-activated protein kinase kinase kinase 18
