# Supplementary material for: Physiological and Transcripts Analyses Reveal the Mechanism by Which Melatonin Alleviates Heat Stress in Chrysanthemum Seedlings
Source: Front Plant Sci. 2021 Sep 22;12:673236. doi: 10.3389/fpls.2021.673236 (PMC8493036; doi:10.3389/fpls.2021.673236)
Supplement: Supplementary Table 10 — Detailed information of the changes in the expression of calvin cycle in Con, ConMT, S, and SMT comparisons. [file Table_10.XLSX]

## Sheet: Calvin cycle
The expression levels of calvin cycle
Gene ID	Con1	Con2	Con3	Con1MT	Con2MT	Con3MT	S1	S2	S3	S1MT	S2MT	S3MT	log2(SMT/ConMT)	Qvalue(ConMT-vs-SMT)	log2(ConMT/Con)	Qvalue(Con-vs-ConMT)	log2(S/Con)	Qvalue(Con-vs-S)	log2(SMT/S)	Qvalue(S-vs-SMT)	Description
Unigene64028_All	0.97	1.35	0	0.36	0.68	0.36	0.33	0.33	0	0.32	1.43	2.57	1.08323	0.519398	-0.247858	0.999995	-0.896499	0.645614	0.813174	0.999979	Triosephosphate isomerase
Unigene18858_All	1.67	1.49	0.6	2.5	2.68	1.75	2.69	1.09	1.44	2.24	2.62	3.28	0.168279	0.854693	0.746104	0.878218	0.335593	0.806594	0.586599	0.999979	Ribose 5-phosphate isomerase A
Unigene65879_All	0.32	0.67	0.73	0	0.34	2.49	0.98	0.33	0.97	3.85	0.71	0	0.368945	0.867661	0.267558	0.999995	0.218318	0.921467	0.364689	0.999979	Phosphoenolpyruvate carboxykinase
Unigene48406_All	1.67	1.97	1.35	0.8	0.25	0	0.73	0.73	0.73	1.45	1.06	0.71	1.06287	0.533874	-1.10704	0.744357	-1.0269	0.44247	0.29765	0.999979	Phosphoenolpyruvate carboxykinase
