# Supplementary material for: Physiological and Transcripts Analyses Reveal the Mechanism by Which Melatonin Alleviates Heat Stress in Chrysanthemum Seedlings
Source: Front Plant Sci. 2021 Sep 22;12:673236. doi: 10.3389/fpls.2021.673236 (PMC8493036; doi:10.3389/fpls.2021.673236)
Supplement: Supplementary Table 11 — Detailed information of the changes in the expression of starch and sucrose in Con, ConMT, S, and SMT comparisons. [file Table_11.XLSX]

## Sheet: Sheet1
The expression levels of starch and sucrose
Gene ID	Con1	Con2	Con3	Con1MT	Con2MT	Con3MT	S1	S2	S3	S1MT	S2MT	S3MT	log2(SMT/ConMT)	Qvalue(ConMT-vs-SMT)	log2(ConMT/Con)	Qvalue(Con-vs-ConMT)	log2(S/Con)	Qvalue(Con-vs-S)	log2(SMT/S)	Qvalue(S-vs-SMT)	Description
Unigene45198_All	1.55	2.27	0.7	4.49	4.56	4.49	0	0	0.31	0.31	0	0	-3.78526	0.000341743	1.15869	0.530796	-2.14267	0.119953	0.00446857	0.999979	Beta-D-xylosidase
Unigene52873_All	0.51	2.18	3.45	6.6	4.17	6.2	0.45	0.29	0	0.3	0.92	0.97	-2.93626	5.66e-11	1.28285	0.0986615	-2.70078	0.00237688	0.904586	0.999979	Beta-D-xylosidase 6
Unigene29022_All	3.81	3.14	3.59	20.79	24.6	23.56	0.11	0.49	0.21	0.11	0.49	1.37	-5.04881	1.67e-31	2.63775	2.49e-26	-3.58081	2.7e-07	0.627937	0.999979	Endoglucanase
CL6094.Contig2_All	76.53	112.65	80.97	200.33	194.05	187.85	1.18	0.94	1.01	2.59	2.75	2.21	-6.30906	1.15e-280	1.09166	2.03e-11	-6.41353	3.23e-105	1.09971	0.457059	Pectinesterase
Unigene1814_All	0.59	0.67	1.1	29.03	30.75	30.47	0.23	0.27	0.15	0.62	0.8	1.08	-5.18829	1.17e-114	5.11667	2.43e-116	-1.75813	0.0240272	1.44007	0.279185	Pectinesterase 2
CL4191.Contig1_All	0.96	1.75	1.26	1.63	1.96	1.51	1.75	0.99	1.11	2.36	2	1.61	0.153507	0.879651	0.32009	0.999995	-0.116705	0.928686	0.548109	0.999979	Trehalose-phosphate phosphatase
CL183.Contig2_All	1.04	1.39	1.23	2.64	1.44	1.7	5.58	5.03	4.79	14.47	11.68	10.99	2.58715	3.89e-18	0.591166	0.92199	1.93757	1.79e-07	1.27484	1.71e-06	Polygalacturonase
Unigene20785_All	0.38	0.22	0	0.24	0	0.18	0.23	0.27	0	0.11	0.09	0	-1.24691	0.482489	-0.201609	0.999995	0.0180096	0.993465	-0.969707	0.999979	Sucrose synthase
Unigene8411_All	3.32	3.12	2.75	4.59	4	4.05	1.07	1.42	1.48	0.77	0.47	0.81	-2.64788	2.08e-10	0.440388	0.799389	-1.2972	0.00245723	-0.741988	0.999979	Beta-glucosidase
Unigene56226_All	1.03	1.28	1.46	1.49	1.59	1.37	0.3	0.99	0.53	0.4	0.43	0.27	-1.75121	0.0836651	0.157986	0.999995	-1.04095	0.387404	-0.27777	0.999979	Beta-glucosidase 2
CL1000.Contig5_All	2.21	4.36	3.8	2.43	1.5	3.01	1.74	1.75	0	0.57	0.73	0.9	-1.69362	8.43e-05	-0.558851	0.731607	-1.05155	0.548032	-0.220138	0.999979	Beta-glucosidase 12
CL15050.Contig10_All	0.36	0.53	0	1.1	0.45	0.47	0	0	0	0.15	0	0	-3.09623	0.00135441	0.811462	0.957725	-3.3578	0.00589815	0.344412	0.999979	Beta-glucosidase 14
CL3453.Contig3_All	6.89	5.37	6.42	6.04	6.94	7.52	2.23	1.79	2.94	2.66	3.05	1.79	-1.52181	2.59e-08	0.130428	0.999995	-1.52995	1.31e-08	0.145821	0.999979	Beta-glucosidase 18
Unigene16179_All	0.58	0.8	0.87	1.09	1.44	1.2	0.23	0.09	0.55	0.55	0.6	0.54	-1.18871	0.0643003	0.64065	0.898652	-1.29988	0.183927	0.622357	0.999979	Beta-glucosidase 25
Unigene4027_All	0.91	0.8	1.64	1.06	1.12	1.37	0.47	0.7	0.59	0.31	0.67	0.41	-1.38423	0.0161606	0.0920778	0.999995	-1.00893	0.117632	-0.210305	0.999979	Beta-glucosidase 25
Unigene16766_All	2.12	1.53	1.63	1.59	2.34	1.62	0.49	0.43	0.57	0.24	0.37	0.6	-2.18915	0.00168524	0.0769815	0.999995	-1.91201	0.00307695	-0.132702	0.999979	Beta-glucosidase 41
CL12306.Contig6_All	1.81	0.29	0.69	1.51	1.78	2.06	0.38	1.41	0.57	1.24	0.3	1.29	-0.925777	0.236888	0.790312	0.855871	-0.276415	0.855328	0.223993	0.999979	ADP-glucose pyrophosphorylase small subunit
Unigene50745_All	0.38	0.4	1.3	1.27	0.4	2.12	1.55	0	0.39	0.76	0.42	0.38	-0.879009	0.634621	0.386369	0.999995	-0.084404	0.978016	-0.0647531	0.999979	ADPG2
CL1342.Contig4_All	45.5	34.91	34.42	43.09	33.07	39.26	5.62	6.65	4.62	9.6	12.6	8.71	-1.95943	2.03e-21	0.0095601	0.999995	-2.84213	8.29e-37	0.865028	0.152341	Glucan endo-1,3-beta-glucosidase
Unigene44145_All	1.7	2.06	3.94	1.57	3.44	4.34	1.61	0.64	1.24	1.38	1.58	0.43	-1.44225	0.0311555	0.25047	0.999995	-1.19738	0.0674002	0.0236819	0.999979	Glucan endo-1,3-beta-glucosidase
CL1965.Contig9_All	31.13	32.55	38.26	26.42	28.68	31.66	3.36	3.34	2.01	3.67	4.7	2.52	-3.0311	1.84e-29	-0.226121	0.917132	-3.63018	7.33e-41	0.339886	0.999979	Glucan endo-1,3-beta-glucosidase
CL4555.Contig5_All	38.39	45.4	43.89	28.04	19.06	26.29	6.44	5.74	5.59	7.37	8.4	9.68	-1.58716	3.54e-13	-0.790092	8.27e-05	-2.9447	1.3e-63	0.548469	0.68776	Glucan endo-1,3-beta-glucosidase A
CL5773.Contig1_All	14.9	20.42	16.6	16.93	14.15	14.4	8.52	8.73	8.06	9.07	8.36	6.63	-0.992688	2.28e-07	-0.193366	0.999995	-1.14635	2.64e-08	-0.0248845	0.999979	Glucan endo-1,3-beta-glucosidase A6
CL6943.Contig1_All	7.65	6.86	7.18	11.08	12.18	12.18	0.57	0.72	1	1.08	1.25	1.28	-3.36088	4.71e-51	0.6978	0.000156247	-3.33397	7.8e-32	0.624319	0.999979	Glucan endo-1,3-beta-glucosidase 1/2/3
CL3151.Contig2_All	3.59	5.25	2.86	3.35	2.33	2.71	1.28	0.92	1.76	0.85	0.8	1.15	-1.64038	1.11e-05	-0.47303	0.787	-1.66051	2.23e-05	-0.398571	0.999979	Glucan endo-1,3-beta-glucosidase 3
Unigene52740_All	3.69	8.03	3.48	3.08	3.87	3.76	0.63	1.26	0.31	0	2.04	1.53	-1.32994	0.277917	-0.380963	0.999995	-2.36873	0.0115824	0.26541	0.999979	Glucan endo-1,3-beta-glucosidase 12
CL12216.Contig1_All	23.05	22.96	25	50.98	52.38	48.26	8.51	9.06	9.35	8.31	7.14	8.88	-2.70815	1.92e-94	1.08694	3.53e-24	-1.51186	1.83e-24	-0.0895095	0.999979	Glucan endo-1,3-beta-glucosidase 14
CL4967.Contig2_All	1.08	1.37	1.64	1.3	1.37	1.23	4.42	4.34	4.53	4	4.36	3	1.45142	4.62e-08	-0.0765471	0.999995	1.56442	4.19e-10	-0.173447	0.999979	Sucrose-phosphate synthase 1
CL4612.Contig1_All	10.41	7.23	6.88	9.92	9.06	8.61	21.39	25.62	22.99	21.75	27.1	35.77	1.52926	2.03e-09	0.173674	0.999995	1.39969	2.24e-08	0.313184	0.999979	Alpha-amylase
Unigene16412_All	0.55	0.31	0.16	0.37	0.42	0.39	1.36	1.15	0.94	0.87	0.9	1.44	1.33823	0.0177373	0.131336	0.999995	1.53976	0.0152236	-0.0562991	0.999979	Alpha-amylase
Unigene1783_All	0.34	1.41	0.38	0.37	0.35	0	1.72	1.38	2.73	4.05	1.12	1	1.96221	0.157421	-0.437079	0.999995	1.00783	0.519709	0.0835365	0.999979	Alpha-amylase
Unigene50312_All	0.65	0.67	0.99	0.72	0.91	0.48	4.68	2	1.99	3.97	3.15	2.38	1.81278	0.0537622	-0.0544315	0.999995	1.54375	0.135175	0.131561	0.999979	Alpha-amylase
Unigene50408_All	1.19	1.02	1.35	1.33	0.83	0.44	2.45	4.07	4.45	1.62	2.44	2.18	1.0279	0.386414	-0.271572	0.999995	1.37162	0.1079	-0.567546	0.999979	Alpha-amylase
Unigene5308_All	0.51	0.42	0.54	0.48	0.52	0.58	2.04	2.05	2.2	1.48	2.21	1.5	1.6038	0.000281327	0.101266	0.999995	1.95997	2.59e-07	-0.213128	0.999979	Alpha-amylase
Unigene57366_All	0.31	1.27	0	1.73	0.65	0.35	4.97	3.2	3.18	6.05	4.02	3.58	2.03245	0.00842856	0.366792	0.999995	2.28001	0.0139867	0.26392	0.999979	Alpha-amylase
CL12378.Contig1_All	1.94	2.86	2.26	2.11	1.58	2.05	8.58	6.68	5.94	9.35	8.98	7.43	2.07729	6.53e-24	-0.298194	0.999995	1.4495	7.96e-08	0.315466	0.999979	Alpha-amylase 3
CL14178.Contig4_All	2.89	3.34	2.14	1.21	1.36	1.06	8.87	6.96	7.86	9.96	11.33	8.51	2.93649	1.17e-05	-0.897531	0.89414	1.3628	0.0450983	0.355238	0.999979	Beta-amylase 1
Unigene15514_All	5.71	7.38	4.84	3.11	3.78	3.3	28.89	25.27	25.59	23.35	24.25	22.58	2.69417	2.45e-36	-0.775865	0.195535	2.02406	7.32e-19	-0.132675	0.999979	Beta-amylase 1
Unigene29938_All	4.18	7	3.96	2.78	2.37	2.87	27.3	22.74	22.82	27.04	23.25	25.07	3.1486	1.31e-42	-0.864024	0.25881	2.12216	3.86e-14	0.0962136	0.999979	Beta-amylase 1
Unigene33661_All	1.82	2.6	1.82	1.17	2.35	0.59	12.83	13.18	9.92	9.9	9.71	9.72	2.68892	6.25e-10	-0.536708	0.999995	2.36381	2.24e-14	-0.238611	0.999979	Beta-amylase 1
Unigene39874_All	0.46	0.32	0.71	1.04	0.97	1.56	2.56	2.55	2.22	5.4	2.96	2.64	1.4202	0.0701778	0.796424	0.990898	1.90824	0.0342587	0.506217	0.999979	Beta-amylase 1
Unigene44398_All	1.51	1.83	1.59	1.8	1.46	1.68	16.38	14.44	10.68	20.12	14.76	14.15	3.19739	5.14e-47	-0.00518028	0.999995	2.91413	1.5e-29	0.271295	0.999979	Beta-amylase 1
Unigene68019_All	7.87	9.52	6.78	3.49	3.03	4.48	32.53	32.1	35.18	31	30.93	28.65	2.94993	1.71e-40	-1.07824	0.0123658	1.92047	2.5e-21	-0.0862522	0.999979	Beta-amylase 1
Unigene71198_All	0.27	0.57	0	0	0.29	0.31	0.28	0.84	2.23	1.11	0.3	1.37	1.27645	0.454547	-0.0997827	0.999995	1.1238	0.517566	-0.0794605	0.999979	Beta-amylase 1
Unigene9466_All	8.87	9.3	7.54	4.83	4.43	4.88	33.5	30.23	36.88	27.3	36.72	28.61	2.62575	8.21e-31	-0.83737	0.0370403	1.84346	4.37e-22	-0.0630417	0.999979	Beta-amylase 1
CL994.Contig2_All	0.77	1.2	0.96	0.77	0.63	0.94	3.55	1.83	2.09	2.87	2.55	3.8	1.88929	2.91e-06	-0.313393	0.999995	1.20043	0.0176558	0.317665	0.999979	Beta-amylase 2
Unigene7445_All	0.28	0.08	0.17	0.13	0.26	0.21	0.69	0.67	0.67	0.57	0.96	0.51	1.59363	0.0663605	0.107595	0.999995	1.6527	0.0594023	0.0794513	0.999979	Beta-amylase 2
Unigene10376_All	1.4	1.35	1.58	1.36	0.9	0.54	14.05	10.9	12.9	11.43	10.72	13.33	3.53808	3.39e-20	-0.500394	0.999995	3.01509	2.21e-20	-0.0401208	0.999979	Beta-amylase 3
CL9131.Contig2_All	1.83	1.16	0.83	0.81	0.39	1.63	4.48	3.74	2.59	2.56	4.44	3.63	1.5255	0.190806	-0.200844	0.999995	1.18872	0.314224	0.0249642	0.999979	Beta-amylase 4
Unigene56437_All	0.88	1	0.87	0.85	0.91	1.7	4.13	3.56	3.74	4.23	2.67	3.13	1.43744	0.00108406	0.286754	0.999995	1.91931	2.14e-08	-0.1317	0.999979	Beta-amylase 4
CL5933.Contig4_All	7.72	5.46	6.8	3.95	4.82	5.92	14.89	17.38	14.89	20.11	22.07	23.28	2.06557	7.73e-28	-0.427444	0.607037	1.12061	2.74e-08	0.514576	0.0818771	Beta-amylase 9
