# Supplementary material for: Physiological and Transcripts Analyses Reveal the Mechanism by Which Melatonin Alleviates Heat Stress in Chrysanthemum Seedlings
Source: Front Plant Sci. 2021 Sep 22;12:673236. doi: 10.3389/fpls.2021.673236 (PMC8493036; doi:10.3389/fpls.2021.673236)
Supplement: Supplementary Table 12 — Detailed information of the changes in the expression of the vital genes in the Ca2+ signal transduction, starch and sugars metabolism in Con, ConMT, S, and SMT comparisons. [file Table_12.XLSX]

## Sheet: Sheet2
The expression levels Ca2+ signal transduction, starch and sugars metabolism
Gene ID	Con1	Con2	Con3	Con1MT	Con2MT	Con3MT	S1	S2	S3	S1MT	S2MT	S3MT	log2(SMT/ConMT)	Qvalue(ConMT-vs-SMT)	log2(ConMT/Con)	Qvalue(Con-vs-ConMT)	log2(S/Con)	Qvalue(Con-vs-S)	log2(SMT/S)	Qvalue(S-vs-SMT)	Description
CL3187.Contig1_All	1.17	0.86	1.19	1.75	1.21	2.06	0.32	0	0	0	0.43	0.18	-2.86345	8.48e-05	0.602113	0.739627	-2.82533	0.00256988	0.256782	0.999979	Cyclic nucleotide-gated ion channel 4
CL14660.Contig6_All	4.97	4.1	5.29	4.98	4.59	4.38	1.7	2.03	2.08	2.05	2.6	2.39	-1.05581	4.67e-05	-0.0438378	0.999995	-1.4162	5.68e-08	0.315993	0.999979	Cyclic nucleotide-gated ion channel 20
CL8022.Contig5_All	5.37	5.22	5.08	7.71	7.51	6.44	1.23	0.75	1.38	1.09	1.27	1.81	-2.43094	7.05e-25	0.457569	0.0558004	-2.32624	6.95e-20	0.341426	0.999979	Respiratory burst oxidase
Unigene42742_All	2.59	3.12	1.04	3.58	1.44	1.54	1.58	0.63	0.47	1.41	5.84	5.05	0.770892	0.457012	-0.0341355	0.999995	-1.22325	0.253916	1.4927	0.32085	Calmodulin-like
Unigene45255_All	4.96	4.16	5.63	2.63	1.98	1.32	1.21	1.45	0.96	2.16	1.84	1.88	-0.0584328	0.97697	-1.04094	0.521871	-1.89186	0.0122792	0.466625	0.999979	Calcium-binding protein CML
CL1341.Contig3_All	3.68	4.24	1.57	2.59	1.82	1.79	1.96	0.37	1.19	3.23	3.28	5.17	0.814711	0.136505	-0.545014	0.987882	-1.41221	0.0641196	1.42079	0.153576	Calmodulin 2
Unigene39956_All	5.34	7.84	2.25	6.75	2.59	2.33	1.85	1.33	2.75	3.99	7.28	6.46	0.513304	0.521071	-0.344504	0.999995	-1.40287	0.0314283	1.40703	0.0497764	Calmodulin-4
Unigene64028_All	0.97	1.35	0	0.36	0.68	0.36	0.33	0.33	0	0.32	1.43	2.57	1.08323	0.519398	-0.247858	0.999995	-0.896499	0.645614	0.813174	0.999979	Triosephosphate isomerase
Unigene18858_All	1.67	1.49	0.6	2.5	2.68	1.75	2.69	1.09	1.44	2.24	2.62	3.28	0.168279	0.854693	0.746104	0.878218	0.335593	0.806594	0.586599	0.999979	Ribose 5-phosphate isomerase A
Unigene65879_All	0.32	0.67	0.73	0	0.34	2.49	0.98	0.33	0.97	3.85	0.71	0	0.368945	0.867661	0.267558	0.999995	0.218318	0.921467	0.364689	0.999979	Phosphoenolpyruvate carboxykinase
Unigene48406_All	1.67	1.97	1.35	0.8	0.25	0	0.73	0.73	0.73	1.45	1.06	0.71	1.06287	0.533874	-1.10704	0.744357	-1.0269	0.44247	0.29765	0.999979	Phosphoenolpyruvate carboxykinase
CL12306.Contig6_All	1.81	0.29	0.69	1.51	1.78	2.06	0.38	1.41	0.57	1.24	0.3	1.29	-0.925777	0.236888	0.790312	0.855871	-0.276415	0.855328	0.223993	0.999979	ADP-glucose pyrophosphorylase small subunit
Unigene50745_All	0.38	0.4	1.3	1.27	0.4	2.12	1.55	0	0.39	0.76	0.42	0.38	-0.879009	0.634621	0.386369	0.999995	-0.084404	0.978016	-0.0647531	0.999979	ADPG2
Unigene29022_All	3.81	3.14	3.59	20.79	24.6	23.56	0.11	0.49	0.21	0.11	0.49	1.37	-5.04881	1.67e-31	2.63775	2.49e-26	-3.58081	2.7e-07	0.627937	0.999979	Endoglucanase
Unigene8411_All	3.32	3.12	2.75	4.59	4	4.05	1.07	1.42	1.48	0.77	0.47	0.81	-2.64788	2.08e-10	0.440388	0.799389	-1.2972	0.00245723	-0.741988	0.999979	Beta-glucosidase
Unigene56226_All	1.03	1.28	1.46	1.49	1.59	1.37	0.3	0.99	0.53	0.4	0.43	0.27	-1.75121	0.0836651	0.157986	0.999995	-1.04095	0.387404	-0.27777	0.999979	Beta-glucosidase 2
CL3453.Contig3_All	6.89	5.37	6.42	6.04	6.94	7.52	2.23	1.79	2.94	2.66	3.05	1.79	-1.52181	2.59e-08	0.130428	0.999995	-1.52995	1.31e-08	0.145821	0.999979	Beta-glucosidase 18
Unigene16179_All	0.58	0.8	0.87	1.09	1.44	1.2	0.23	0.09	0.55	0.55	0.6	0.54	-1.18871	0.0643003	0.64065	0.898652	-1.29988	0.183927	0.622357	0.999979	Beta-glucosidase 25
Unigene4027_All	0.91	0.8	1.64	1.06	1.12	1.37	0.47	0.7	0.59	0.31	0.67	0.41	-1.38423	0.0161606	0.0920778	0.999995	-1.00893	0.117632	-0.210305	0.999979	Beta-glucosidase 25
Unigene16766_All	2.12	1.53	1.63	1.59	2.34	1.62	0.49	0.43	0.57	0.24	0.37	0.6	-2.18915	0.00168524	0.0769815	0.999995	-1.91201	0.00307695	-0.132702	0.999979	Beta-glucosidase 41
CL4967.Contig2_All	1.08	1.37	1.64	1.3	1.37	1.23	4.42	4.34	4.53	4	4.36	3	1.45142	4.62e-08	-0.0765471	0.999995	1.56442	4.19e-10	-0.173447	0.999979	Sucrose-phosphate synthase 1
Unigene20785_All	0.38	0.22	0	0.24	0	0.18	0.23	0.27	0	0.11	0.09	0	-1.24691	0.482489	-0.201609	0.999995	0.0180096	0.993465	-0.969707	0.999979	Sucrose synthase
