# Supplementary material for: Physiological and Transcripts Analyses Reveal the Mechanism by Which Melatonin Alleviates Heat Stress in Chrysanthemum Seedlings
Source: Front Plant Sci. 2021 Sep 22;12:673236. doi: 10.3389/fpls.2021.673236 (PMC8493036; doi:10.3389/fpls.2021.673236)
Supplement: Supplementary Table 14 — Detailed information of the changes in the expression of chlorophyll, flavonoids, and carotenoid metabolic related genes in Con, ConMT, S, and SMT comparisons. [file Table_14.XLSX]

## Sheet: Chlorophyll metabolic
The expression levels of chlorophyll metabolic
Gene ID	Con1	Con2	Con3	Con1MT	Con2MT	Con3MT	S1	S2	S3	S1MT	S2MT	S3MT	log2(SMT/ConMT)	Qvalue(ConMT-vs-SMT)	log2(ConMT/Con)	Qvalue(Con-vs-ConMT)	log2(S/Con)	Qvalue(Con-vs-S)	log2(SMT/S)	Qvalue(S-vs-SMT)	Description
CL14779.Contig19_All	3.7	2.46	2.35	3.06	2.81	0.87	2.44	2.4	1.87	2.97	4.22	3.42	0.557119	0.613005	-0.230118	0.999995	-0.365348	0.760061	0.56635	0.999979	Glutamyl-tRNA reductase
CL4284.Contig7_All	1.59	1.17	0.98	1.42	0.7	1.29	2.04	1.07	1.34	1.69	1.58	4.15	1.03039	0.118639	-0.157528	0.999995	0.111656	0.911508	0.674081	0.999979	Coproporphyrinogen III oxidase
CL12884.Contig1_All	2.17	1.73	0	2.31	1.17	1.01	15.14	20.55	25.6	36.45	29.77	27.82	4.23316	2.43e-29	0.140196	0.999995	3.66112	9.09e-12	0.6492	0.347693	Magnesium-chelatase subunit ChlH
Unigene22706_All	0.48	0.36	0.55	0.18	0.16	0.84	0.37	0.55	0.53	1.58	1.37	1.27	1.64087	0.0639201	-0.160546	0.999995	-0.013779	0.993465	1.28583	0.328319	Protochlorophyllide oxidoreductase
CL2882.Contig17_All	5.28	4.69	6.16	6.37	6.28	5.58	6.96	4.21	1.87	10.74	7.43	5.84	0.316872	0.444832	0.168975	0.999995	-0.392251	0.598767	0.803378	0.912572	Protochlorophyllide oxidoreductase
Unigene31614_All	1.04	0.72	1.02	0.97	0.94	1.81	1.24	0.62	0.73	0.99	1.17	2.29	0.185752	0.864995	0.35047	0.999995	-0.190531	0.871103	0.650261	0.999979	HCAR
Unigene48050_All	1.84	1.23	1.5	1.62	0.91	1.82	1.2	1.24	1.08	4.75	2.62	1.95	0.979306	0.269556	-0.0484689	0.999995	-0.486351	0.70705	1.15763	0.715664	Chlorophyllide a oxygenase
Unigene26761_All	0.34	0.12	0.84	0.67	0	0.5	1.04	0.94	1.09	0.49	0.31	0.41	-0.111365	0.965425	-0.0413869	0.999995	0.989327	0.464485	-0.833185	0.999979	Hydroxymethyl chlorophyll a reductase
Unigene7969_All	0.27	0.52	0.58	0.51	0.57	0.44	0.65	1.06	1.27	0.76	0.75	0.31	0.183166	0.892732	0.0696169	0.999995	0.931718	0.279715	-0.545784	0.999979	Pheophytinase

## Sheet: Flavonoid metabolic
The expression levels of flavonoid metabolic
Gene ID	Con1	Con2	Con3	Con1MT	Con2MT	Con3MT	S1	S2	S3	S1MT	S2MT	S3MT	log2(SMT/ConMT)	Qvalue(ConMT-vs-SMT)	log2(ConMT/Con)	Qvalue(Con-vs-ConMT)	log2(S/Con)	Qvalue(Con-vs-S)	log2(SMT/S)	Qvalue(S-vs-SMT)	Description
CL398.Contig10_All	25.7	23.02	25.17	14.72	14.83	14	0.22	0.66	0.34	0.82	1.36	1.16	-3.77439	3.41e-65	-0.760487	1.65e-10	-5.99032	2.37e-105	1.22094	0.414487	Chalcone isomerase
Unigene49718_All	1.72	2.01	1.56	4.81	5.23	4.29	0.46	0.5	1.05	1.61	0.76	1.2	-2.02689	5.02e-08	1.36148	0.000118005	-1.43396	0.0146769	0.690979	0.999979	Chalcone synthase 2
CL2537.Contig6_All	1.53	1.7	1.03	1.94	1.88	1.17	6.21	7.68	5.71	9.49	8.67	11.47	2.45024	2.15e-16	0.20666	0.999995	2.04227	5.3e-09	0.618934	0.366796	Dihydroflavonol 4-reductase
CL14058.Contig1_All	23.62	28.18	28.13	4.22	4.79	4.38	5.52	5.48	6.13	12.15	12.74	12.77	1.40758	2.29e-10	-2.53355	7.74e-41	-2.32885	2.99e-35	1.15841	2.25e-06	Flavanone 3-hydroxylase
Unigene513_All	24.19	31.1	30.15	8.68	6.72	6.08	12.68	10.65	15.27	18.84	18.88	15.67	1.22568	3.74e-10	-1.95947	3.58e-26	-1.26045	2.47e-11	0.509002	0.238693	Flavone synthase

## Sheet: Carotenoid metabolic
The expression levels of carotenoid metabolic
Gene ID	Con1	Con2	Con3	Con1MT	Con2MT	Con3MT	S1	S2	S3	S1MT	S2MT	S3MT	log2(SMT/ConMT)	Qvalue(ConMT-vs-SMT)	log2(ConMT/Con)	Qvalue(Con-vs-ConMT)	log2(S/Con)	Qvalue(Con-vs-S)	log2(SMT/S)	Qvalue(S-vs-SMT)	Description
Unigene40166_All	1.75	1.35	1.44	1.18	1.03	0.63	0.66	1.09	2.17	4.88	3.35	3.32	1.85654	0.000295722	-0.563508	0.999995	-0.30983	0.792506	1.35199	0.122976	1-deoxy-D-xylulose-5-phosphate synthase
Unigene56289_All	22.93	24.13	26.68	9.39	10.06	10.78	4.31	3.58	2.99	8.25	8.17	8.82	-0.34093	0.0682585	-1.27797	2.2e-22	-2.85814	7.72e-55	1.21777	1.42e-06	1-deoxy-D-xylulose-5-phosphate synthase
CL8423.Contig2_All	1.78	2.25	2.02	0.4	0.37	0.4	2.18	2.91	2.16	8.9	9.03	9.54	3.75725	1.12e-05	-1.12695	0.724929	0.165263	0.921877	1.53102	0.116615	Geranylgeranyl diphosphate synthase
Unigene50394_All	0.78	0.27	0.59	0	0	0.29	0.54	0.54	1.06	2.38	5.23	3.13	3.49804	0.00149963	-0.570859	0.999995	0.192824	0.929616	1.42889	0.47555	Geranylgeranyl diphosphate synthase
Unigene16704_All	1.2	0.81	0.82	2.44	1.84	2.07	0.38	0.21	0.18	0.87	1.05	0.83	-1.26554	0.00292346	1.09232	0.0554142	-1.85226	0.00702321	1.46185	0.183666	Phytoene synthase
Unigene54110_All	25.52	25.87	24.61	25.78	25.98	21.79	7.41	7.42	6.85	18.68	17.42	16.94	-0.546667	0.00171031	-0.0459844	0.999995	-1.9086	6.61e-27	1.3032	1.59e-09	Violaxanthin de-epoxidase
Unigene48247_All	2.86	2.57	2.48	0.26	0.24	1.03	1.07	0.47	0.94	3.54	0.78	11.73	2.7832	0.00279332	-1.75515	0.0580295	-1.62152	0.0259035	1.74604	0.120173	Zeaxanthin epoxidase
CL3299.Contig6_All	0.31	0.26	0.57	1.2	0.71	1.33	0.67	0.12	0.27	0.8	0.67	0.34	-0.876794	0.377998	1.21796	0.458438	-0.186866	0.925446	0.509765	0.999979	1-deoxy-D-xylulose-5-phosphate reductoisomerase
Unigene47964_All	0.3	0.16	0.15	0	0	0.17	0	0.1	0.15	0.15	0.14	0.77	1.4107	0.406229	-0.367607	0.999995	-0.81952	0.677663	0.627313	0.999979	1-deoxy-D-xylulose-5-phosphate reductoisomerase
